# Supplementary material for: Accession-specific modifiers act with ZWILLE/ARGONAUTE10 to maintain shoot meristem stem cells during embryogenesis in Arabidopsis
Source: BMC Genomics. 2013 Nov 20;14(1):809. doi: 10.1186/1471-2164-14-809 (PMC4046819; doi:10.1186/1471-2164-14-809)
Supplement: Supplementary file 5 — Additional file 5: Table showing polymorphisms identified between the Ler-0 and Col-0 genomic sequence of SQN [40]. (XLSX 23 KB) [file 12864_2013_5527_MOESM5_ESM.xlsx]

## Sheet: SQN
SQN Genomic Sequence polymorphisms
Chromosome	Position (bp)	Col-0 sequence	Ler-0 sequence	Match?
2	6.87649e+06	0	0	TRUE
2	6876532	G	G	TRUE
2	6.87653e+06	0	0	TRUE
2	6876536	G	G	TRUE
2	6876563	C	C	TRUE
2	6876565	C	C	TRUE
2	6876569	A	A	TRUE
2	6876584	G	G	TRUE
2	6876627	C	C	TRUE
2	6876640	G	G	TRUE
2	6876684	G	G	TRUE
2	6876751	T	T	TRUE
2	6876790	A	A	TRUE
2	6876822	A	A	TRUE
2	6876831	T	T	TRUE
2	6876840	A	A	TRUE
2	6876851	A	A	TRUE
2	6876863	G	G	TRUE
2	6876911	T	T	TRUE
2	6876944	A	A	TRUE
2	6876969	T	T	TRUE
2	6876999	T	T	TRUE
2	6877010	T	T	TRUE
2	6877081	C	C	TRUE
2	6877082	C	C	TRUE
2	6877083	C	C	TRUE
2	6877089	T	T	TRUE
2	6877112	C	C	TRUE
2	6877191	G	G	TRUE
2	6877200	A	A	TRUE
2	6877239	C	C	TRUE
2	6877319	T	T	TRUE
2	6877363	G	G	TRUE
2	6877378	A	A	TRUE
2	6877389	G	G	TRUE
2	6877399	T	T	TRUE
2	6877404	A	A	TRUE
2	6877412	T	T	TRUE
2	6877417	A	A	TRUE
2	6877423	T	T	TRUE
2	6877432	A	A	TRUE
2	6877443	C	C	TRUE
2	6877469	G	G	TRUE
2	6877488	C	C	TRUE
2	6.87752e+06	0	0	TRUE
2	6877524	C	C	TRUE
2	6877581	G	G	TRUE
2	6877594	A	A	TRUE
2	6877608	G	G	TRUE
2	6877758	A	A	TRUE
2	6.87779e+06	0	0	TRUE
2	6877938	T	T	TRUE
2	6878019	A	A	TRUE
2	6878210	G	G	TRUE
2	6878227	T	T	TRUE
2	6878232	T	T	TRUE
2	6878236	A	A	TRUE
2	6878240	TAGAAG	TAGAAG	TRUE
2	6878247	A	A	TRUE
2	6878252	A	A	TRUE
2	6878271	G	G	TRUE
2	6878348	G	G	TRUE
2	6878469	C	C	TRUE
2	6878579	A	A	TRUE
2	6878647	C	C	TRUE
2	6878658	T	T	TRUE
2	6.87882e+06	0	0	TRUE
2	6878842	C	C	TRUE
2	6878908	A	A	TRUE
2	6879109	C	C	TRUE
2	6.87911e+06	0	0	TRUE
2	6879132	A	A	TRUE
2	6879187	A	A	TRUE
2	6.87923e+06	0	0	TRUE
2	6879243	C	C	TRUE
2	6879315	A	A	TRUE
2	6879957	T	T	TRUE
2	6879960	C	C	TRUE
2	6879975	A	A	TRUE
2	6879981	A	A	TRUE
2	6879984	T	T	TRUE
2	6879987	C	C	TRUE
2	6879990	A	A	TRUE
2	6880083	A	A	TRUE
2	6880134	A	A	TRUE
2	6880201	C	C	TRUE
2	6880290	G	G	TRUE
2	6880304	A	A	TRUE
2	6880325	T	T	TRUE
2	6880439	TTTT	TTTT	TRUE
2	6880444	A	A	TRUE
2	6880457	C	C	TRUE
2	6880506	C	C	TRUE
2	6880531	C	C	TRUE
2	6880534	A	A	TRUE
2	6880535	AG	AG	TRUE
2	6880542	A	A	TRUE
2	6880556	A	A	TRUE
2	6880588	T	T	TRUE
2	6880608	A	A	TRUE
2	6880646	G	G	TRUE
2	6880739	C	C	TRUE
2	6880928	G	G	TRUE
2	6881075	T	T	TRUE
2	6881076	A	A	TRUE
2	6881084	C	C	TRUE
2	6881145	G	G	TRUE
2	6881217	A	A	TRUE
Promoter
2	6.88788e+06	0	ATTCATTTA	FALSE
2	6881235	TTGCAAAATATTATTCTTTTTTTTTAGGGAAAAAATCTAAAAAAAACCCAACTATTTTTTATTTAAAACTTTAATACCCAATTGTTTTTGATTGGAACCTAAAGTTCCAAAATATTAAATTTTGTTCAAGAAAAACACTATTTAATTGTTCGTGGTTAAATCATTCATGCGCGTTAACAGACGTTAATTTGGCTGACGGAATCACTAAACCGGGGTTAATGGTTAACAATCCGCGGTTTAATTGACTAACTAAAAGACTACAGTACCCTCATTTGTTTTCCCCCAAATCGATTTGGGATTGAGAAACCCTAACTCCCCAAATTTCTAATTTCTCTCCAAAAAACTTAGAAATTGAAAGAGGCGATGATTCGAAGCGTTTGATCGGGTATATCTGCGTTC…	TTGCAAAATA	FALSE	MULE Transposon
2	6881233	T	C	FALSE
2	6881219	A	C	FALSE
2	6881196	GTTTTATTATTTCT	0	FALSE	INDEL
2	6.88106e+06	TTTT	AATTT	FALSE
2	6880904	A	G	FALSE
2	6.8809e+06	0	AAAG	FALSE
2	6880794	AGACAGAGAGAGAGAGAGAGAGAGAGAGAGAGAGAGAGAGAGAGAGAGAGAGAGAGAGAGAGAGAGAGAGAGAGAGAGAGAGAAAGA	AGACAGAGAGAGAGAAAGA	FALSE	Microsatellite
2	6880793	G	A	FALSE
Start Codon (6880743)
2	6880743	TCTTCT	0	FALSE	start codon
2	6880618	A	T	FALSE	Intron
2	6880615	C	T	FALSE	Intron
2	6880561	G	A	FALSE	Intron
2	6880553	T	C	FALSE	Intron
2	6880497	C	A	FALSE	Intron
2	6880458	C	T	FALSE	Intron
2	6.88035e+06	0	A	FALSE	Intron
2	6880328	G	A	FALSE	Intron
2	6880306	G	C	FALSE	Intron
2	6880271	A	C	FALSE	Intron
2	6880267	C	T	FALSE	Intron
2	6880235	T	C	FALSE	Intron
2	6880216	C	A	FALSE	Intron
2	6880213	G	A	FALSE	Intron
2	6880212	A	G	FALSE	Intron
2	6880020	A	G	FALSE	exon
2	6879894	G	A	FALSE	exon
2	6879888	C	T	FALSE	exon
2	6879783	G	A	FALSE	exon
2	6879762	C	T	FALSE	?
2	6879679	A	G	FALSE	Intron
2	6879664	T	C	FALSE	Intron
2	6879650	G	A	FALSE	Intron
2	6879646	A	G	FALSE	Intron
2	6879645	C	T	FALSE	Intron
2	6879634	T	C	FALSE	Intron
2	6879622	C	A	FALSE	Intron
2	6879490	A	G	FALSE	Intron
2	6879460	G	A	FALSE	Intron
2	6879454	A	T	FALSE	Intron
2	6879453	G	A	FALSE	Intron
2	6879452	T	C	FALSE	Intron
2	6879446	T	C	FALSE	Intron
2	6879443	T	A	FALSE	Intron
2	6879429	G	C	FALSE	Intron
2	6879425	T	A	FALSE	Intron
2	6.87942e+06	0	G	FALSE	Intron
2	6879416	G	A	FALSE	Intron
2	6879389	A	G	FALSE	Intron
2	6879382	C	A	FALSE	exon
2	6879376	A	G	FALSE	exon
2	6879355	C	T	FALSE	exon
2	6879321	ATG	0	FALSE	Intron
2	6879318	A	AATTGTTAAG	FALSE	Intron
2	6879314	T	A	FALSE	Intron
2	6879245	TATAAGGTAGATATGTTCAACTTACAAGAAAAGATATCAACAAGGATGTATGTAGCTTTAAAAAAGG	CACACACACAGTAAGATATTAACAAGGATGTAGC	FALSE	Intron
2	6.87924e+06	C	AACAAAGATGAGTTATACATATTCC	FALSE	Intron
2	6.87923e+06	0	A	FALSE	Intron
2	6879229	G	T	FALSE	Intron
2	6879215	T	G	FALSE	Intron
2	6.8792e+06	0	A	FALSE	Intron
2	6879192	T	C	FALSE	Intron
2	6.87918e+06	G	A	FALSE	Intron
2	6.87914e+06	ATTGTAATGTTAAAAACCCAACAGAGTAAGAAATTTAAGTTCTTT	TATCAATATCAAAAACCCGAGAGAGTACAAATATTAGGTTGTTT	FALSE	Intron
2	6879105	C	T	FALSE	Intron
2	6.87904e+06	TGTAGAGCACTTCAAATTAATTTTTAGTTCACAATCAATTGCTTATCATTCTATCGACGGTA	TGTAGACAGCGCACTTCAATTTTTAGTTCTTTTCCAATTCCCTATCATTCTATTGACAGTG	FALSE	Intron
2	6879001	CAAA	0	FALSE	Intron
2	6878996	T	A	FALSE	Intron
2	6878989	C	A	FALSE	Intron
2	6878884	ACAGAG	0	FALSE	Intron
2	6.87887e+06	0	A	FALSE	Intron
2	6878861	A	T	FALSE	Intron
2	6878852	A	G	FALSE	Intron
2	6878849	A	G	FALSE	Intron
2	6878839	C	T	FALSE	Intron
2	6878831	T	C	FALSE	Intron
2	6.87882e+06	TCG	GTTTCG	FALSE	Intron
2	6878815	AA	0	FALSE	Intron
2	6878805	ATAAC	0	FALSE	Intron
2	6878768	G	A	FALSE	exon
2	6878648	A	G	FALSE	Intron
2	6878578	T	C	FALSE	Intron
2	6878461	G	T	FALSE	Intron
2	6878453	A	T	FALSE	Intron
2	6878431	T	A	FALSE	Intron
2	6878373	TCGTAATATATTTAAGTGTGTTGTACTATGTTC	TAATA	FALSE	Intron
2	6878270	T	G	FALSE	Intron
2	6878269	G	A	FALSE	Intron
2	6878202	A	0	FALSE	Intron
Stop Codon
2	6.87813e+06	CCCCCCC	0	FALSE
2	6878096	A	T	FALSE
2	6878074	G	A	FALSE
2	6878069	C	T	FALSE
2	6878035	ACCCTGAGAGTT	0	FALSE
2	6877949	TT	0	FALSE
2	6877931	A	C	FALSE
2	6877860	T	A	FALSE
2	6877770	A	0	FALSE
2	6877748	C	G	FALSE
2	6.87774e+06	0	A	FALSE
2	6877737	G	A	FALSE
2	6.87772e+06	0	TGATTATTTCTGCATTTCTTTACACA	FALSE
2	6877700	C	G	FALSE
2	6877689	A	C	FALSE
2	6877677	C	A	FALSE
2	6877670	AT	0	FALSE
2	6877603	T	A	FALSE
2	6.8776e+06	A	TA	FALSE
2	6877578	AA	AATAACTTACGAACAAAGCG	FALSE
2	6877525	AATCTTTTAGAAACAATTCTTTTTCTAGAAAATCAATCATTTAGAAACAGAAG	0	FALSE
2	6877518	AA	AAGAATTCAACTTTTTTAAAACAGTTTCTTTTTTTGA	FALSE
2	6877504	A	G	FALSE
2	6877503	C	T	FALSE
2	6.87748e+06	0	T	FALSE
2	6877481	C	T	FALSE
2	6877478	G	A	FALSE
2	6877468	G	A	FALSE
2	6877454	T	C	FALSE
2	6877430	C	T	FALSE
2	6.87742e+06	0	G	FALSE
2	6877371	GC	0	FALSE
2	6.87737e+06	0	TTAAA	FALSE
2	6877344	C	T	FALSE
2	6877340	C	G	FALSE
2	6877330	T	C	FALSE
2	6877326	C	T	FALSE
2	6877325	A	G	FALSE
2	6877299	C	T	FALSE
2	6877282	C	A	FALSE
2	6877178	C	T	FALSE
2	6877155	CT	C	FALSE
2	6877149	A	T	FALSE
2	6877146	G	T	FALSE
2	6.8771e+06	0	TCTAG	FALSE
2	6.8771e+06	0	CAGA	FALSE
2	6.8771e+06	0	AGGTATGTGCGG	FALSE
2	6.87709e+06	A	TAATAAATTTTCTAAAATATGAAACCCC	FALSE
2	6.87707e+06	0	TACACTATTTTG	FALSE
2	6877028	TT	A	FALSE
2	6877009	A	T	FALSE
2	6877003	A	G	FALSE
2	6877000	C	T	FALSE
2	6.87697e+06	0	T	FALSE
2	6876967	A	T	FALSE
2	6876950	T	A	FALSE
2	6876934	G	A	FALSE
2	6876919	T	A	FALSE
2	6.87691e+06	A	C	FALSE
2	6876881	TTTGATATCGGCTTTTCG	TTTGATATGGGTTTTTTTTTTCG	FALSE
2	6876870	A	T	FALSE
2	6876844	T	C	FALSE
2	6876842	T	G	FALSE
2	6876839	A	0	FALSE
2	6876824	A	G	FALSE
2	6.87679e+06	0	CT	FALSE
2	6.87679e+06	0	CTGATTATTG	FALSE
2	6876734	A	G	FALSE
2	6876708	G	A	FALSE
2	6876676	C	A	FALSE
2	6876670	GGC	0	FALSE
2	6876646	C	G	FALSE
2	6876630	C	T	FALSE
2	6.87661e+06	CAAAGATGGCAA	AAAAGATGGCAA	FALSE
2	6.8766e+06	0	AAAAAAAG	FALSE
2	6876603	T	A	FALSE
2	6876585	C	G	FALSE
2	6876551	TTTT	TTT	FALSE
2	6876541	T	C	FALSE
2	6.87653e+06	0	TTCC	FALSE
2	6876528	C	G	FALSE
2	6876523	G	A	FALSE
2	6876517	G	C	FALSE
2	6.8765e+06	0	TCTTGGTC	FALSE
